# Supplementary material for: Functional and Physiological Characterization of Tyrosine Decarboxylases from Olea europaea L. Involved in the Synthesis of the Main Phenolics in Olive Fruit and Virgin Olive Oil
Source: Int J Mol Sci. 2024 Oct 10;25(20):10892. doi: 10.3390/ijms252010892 (PMC11507401; doi:10.3390/ijms252010892)
Supplement: Supplementary file 1 [file ijms-25-10892-s001.zip]

Archive with 1 entries (1 files):
- ijms-3144519-supplementary.pdf
